# Supplementary material for: Short-Term Hypoxia in Cells Induces Expression of Genes Which Are Enhanced in Stressed Cells
Source: Genes (Basel). 2022 Sep 6;13(9):1596. doi: 10.3390/genes13091596 (PMC9498350; doi:10.3390/genes13091596)
Supplement: Supplementary file 1 [file genes-13-01596-s001.zip]

Archive with 1 entries (1 files):
- genes-1808366-supplementary.xlsx
