# Supplementary material for: Short-Term Hypoxia in Cells Induces Expression of Genes Which Are Enhanced in Stressed Cells
Source: Genes (Basel). 2022 Sep 6;13(9):1596. doi: 10.3390/genes13091596 (PMC9498350; doi:10.3390/genes13091596)
Supplement: Supplementary file 1 [file genes-13-01596-s001.zip › genes-1808366-supplementary.xlsx]

## Sheet: GO MF
Supplementary Data 1. GO enrichment
GO_Molecular_Function_2021.Term	GO_Molecular_Function_2021.Overlap	GO_Molecular_Function_2021.P.value	GO_Molecular_Function_2021.Adjusted.P.value	GO_Molecular_Function_2021.Old.P.value	GO_Molecular_Function_2021.Old.Adjusted.P.value	GO_Molecular_Function_2021.Odds.Ratio	GO_Molecular_Function_2021.Combined.Score	GO_Molecular_Function_2021.Genes
RNA polymerase II cis-regulatory region sequence-specific DNA binding (GO:0000978)	10/1149	5.56837e-07	1.55914e-05	0	0	11.0249	158.769	NR4A2;EGR1;PER1;EGR3;KLF9;BHLHE40;MAFF;FOSB;NR1D1;MXD1
cis-regulatory region sequence-specific DNA binding (GO:0000987)	10/1149	5.56837e-07	1.55914e-05	0	0	11.0249	158.769	NR4A2;EGR1;PER1;EGR3;KLF9;BHLHE40;MAFF;FOSB;NR1D1;MXD1
sequence-specific DNA binding (GO:0043565)	8/707	1.4862e-06	2.19345e-05	0	0	12.9772	174.145	NR4A2;CSRNP1;EGR1;EGR3;BHLHE40;MAFF;FOSB;NR1D1
sequence-specific double-stranded DNA binding (GO:1990837)	8/712	1.56675e-06	2.19345e-05	0	0	12.8817	172.183	NR4A2;EGR1;PER1;EGR3;BHLHE40;MAFF;FOSB;NR1D1
RNA polymerase II transcription regulatory region sequence-specific DNA binding (GO:0000977)	10/1359	2.5818e-06	2.89161e-05	0	0	9.20484	118.439	NR4A2;EGR1;PER1;EGR3;KLF9;BHLHE40;MAFF;FOSB;NR1D1;MXD1
double-stranded DNA binding (GO:0003690)	7/651	1.08003e-05	0.000100803	0	0	11.6733	133.495	NR4A2;EGR1;EGR3;BHLHE40;MAFF;FOSB;NR1D1
transcription corepressor binding (GO:0001222)	2/29	0.000596541	0.00477232	0	0	64.2448	476.976	PER1;NR1D1
E-box binding (GO:0070888)	2/41	0.00119382	0.00835676	0	0	44.4504	299.178	PER1;BHLHE40
transcription coregulator binding (GO:0001221)	2/53	0.00198788	0.012369	0	0	33.971	211.323	PER1;NR1D1
transcription regulatory region nucleic acid binding (GO:0001067)	3/212	0.0022737	0.0127327	0	0	12.8965	78.4924	EGR1;PER1;NR1D1
DNA binding (GO:0003677)	5/811	0.00292551	0.0148935	0	0	5.94572	34.689	NR4A2;CSRNP1;EGR1;MAFF;FOSB
DNA-binding transcription repressor activity, RNA polymerase II-specific (GO:0001227)	3/256	0.00387079	0.0180637	0	0	10.6299	59.0416	BHLHE40;NR1D1;MXD1
C3HC4-type RING finger domain binding (GO:0055131)	1/6	0.00747745	0.0299098	0	0	166.417	814.753	HSPA1B
double-stranded methylated DNA binding (GO:0010385)	1/6	0.00747745	0.0299098	0	0	166.417	814.753	EGR1
DNA-binding transcription activator activity, RNA polymerase II-specific (GO:0001228)	3/333	0.0080193	0.0299387	0	0	8.11777	39.1756	NR4A2;EGR1;MAFF
nuclear receptor binding (GO:0016922)	2/120	0.00978667	0.0342534	0	0	14.633	67.7031	NR4A2;KDM3A
glucocorticoid receptor binding (GO:0035259)	1/9	0.011196	0.036881	0	0	103.995	467.165	NR4A2
retinoid X receptor binding (GO:0046965)	1/11	0.0136677	0.0425216	0	0	83.1875	357.101	NR4A2
histone demethylase activity (H3-K9 specific) (GO:0032454)	1/13	0.0161334	0.0475509	0	0	69.316	286.058	KDM3A
transition metal ion binding (GO:0046914)	3/445	0.0174989	0.048997	0	0	6.02622	24.3798	EGR1;KDM3A;PIM1

## Sheet: GO BP
GO_Biological_Process_2021.Term	GO_Biological_Process_2021.Overlap	GO_Biological_Process_2021.P.value	GO_Biological_Process_2021.Adjusted.P.value	GO_Biological_Process_2021.Old.P.value	GO_Biological_Process_2021.Old.Adjusted.P.value	GO_Biological_Process_2021.Odds.Ratio	GO_Biological_Process_2021.Combined.Score	GO_Biological_Process_2021.Genes
regulation of transcription, DNA-templated (GO:0006355)	13/2244	6.08273e-07	0.000201947	0	0	8.61617	123.32	CSRNP1;EGR1;KDM3A;BTG1;EGR3;NR1D1;NR4A2;PER1;KLF9;BHLHE40;MAFF;FOSB;MXD1
regulation of transcription by RNA polymerase II (GO:0006357)	12/2206	4.11805e-06	0.000683597	0	0	7.48096	92.7649	NR4A2;CSRNP1;EGR1;PER1;KDM3A;EGR3;KLF9;BHLHE40;MAFF;FOSB;NR1D1;MXD1
regulation of epidermis development (GO:0045682)	2/9	5.37111e-05	0.00594403	0	0	248.05	2438.8	MAFF;TMEM79
negative regulation of transcription by RNA polymerase II (GO:0000122)	6/684	0.000158882	0.0131872	0	0	8.98789	78.6202	NR4A2;PER1;BHLHE40;FOSB;NR1D1;MXD1
regulation of protein modification by small protein conjugation or removal (GO:1903320)	2/20	0.000281099	0.018665	0	0	96.4106	788.331	EGR1;HSPA1B
positive regulation of transcription, DNA-templated (GO:0045893)	7/1183	0.000465929	0.0230667	0	0	6.2166	47.6905	NR4A2;CSRNP1;EGR1;PER1;KDM3A;MAFF;NR1D1
entrainment of circadian clock by photoperiod (GO:0043153)	2/27	0.000516518	0.0230667	0	0	69.3913	525.181	PER1;BHLHE40
photoperiodism (GO:0009648)	2/28	0.000555825	0.0230667	0	0	66.7191	500.063	PER1;BHLHE40
positive regulation of transcription by RNA polymerase II (GO:0045944)	6/908	0.000725689	0.0267699	0	0	6.67744	48.2671	NR4A2;CSRNP1;EGR1;PER1;MAFF;NR1D1
negative regulation of transcription, DNA-templated (GO:0045892)	6/948	0.000909713	0.0302025	0	0	6.38049	44.6786	NR4A2;PER1;BHLHE40;FOSB;NR1D1;MXD1
negative regulation of I-kappaB kinase/NF-kappaB signaling (GO:0043124)	2/40	0.00113646	0.0343003	0	0	45.6224	309.313	PER1;NR1D1
positive regulation of neuron death (GO:1901216)	2/47	0.0015666	0.041121	0	0	38.5121	248.744	EGR1;DDIT4
negative regulation of mitotic cell cycle (GO:0045930)	2/48	0.00163347	0.041121	0	0	37.673	241.749	BTG1;HECA
neuron migration (GO:0001764)	2/50	0.00177122	0.041121	0	0	36.0996	228.73	NR4A2;DDIT4
negative regulation of intracellular signal transduction (GO:1902532)	3/198	0.00187191	0.041121	0	0	13.8322	86.877	PER1;DDIT4;NR1D1
generation of neurons (GO:0048699)	3/202	0.00198174	0.041121	0	0	13.5514	84.3409	NR4A2;BHLHE40;DDIT4
